# Supplementary material for: Evaluation of the diagnostic accuracy of lateral flow devices as a tool to diagnose rabies in post-mortem animals
Source: PLoS Negl Trop Dis. 2020 Nov 5;14(11):e0008844. doi: 10.1371/journal.pntd.0008844 (PMC7671516; doi:10.1371/journal.pntd.0008844)
Supplement: S1 Table — (XLSX) [file pntd.0008844.s001.xlsx]

## Sheet: S1Table
Study ID	Spices	Period from death to sampling (Day)	Result of dFAT	Reesult of ADTEC	Result of Bionote	Result of Elabscience	ADTEC DM	real time RT-PCR	Cq Value	Period from sapling to test of dFAT (Day)	Period from sapling to test of LFDs (Day)
0001	Dog	1	Positive	Positive	Positive	Negative	Positive	Positive	16.5724	1	0
0002	Dog	6	Negative	Negative	Negative	Negative	Negative	Negative	ND	1	0
0003	Dog	0	Negative	Negative	Negative	Negative	Negative	Negative	ND	1	0
0004	Cat	4	Negative	Negative	Negative	Negative	Negative	Negative	ND	1	0
0005	Dog	1	Positive	Positive	Positive	Negative	Positive	Positive	14.729	0	0
0006	Dog	1	Positive	Positive	Positive	Negative	Positive	Positive	15.5975	0	0
0007	Cat	0	Negative	Negative	Negative	Negative	Negative	Negative	ND	0	0
0008	Cat	1	Negative	Negative	Negative	Negative	Negative	Negative	ND	0	0
0009	Dog	0	Negative	Negative	Negative	Negative	Negative	Negative	ND	0	0
0010	Dog	2	Positive	Positive	Positive	Negative	Positive	Positive	15.8359	0	0
0011	Dog	2	Positive	Positive	Positive	Negative	Positive	Positive	19.6072	0	0
0012	Dog	1	Positive	Positive	Positive	Negative	Positive	Positive	18.7525	0	0
0013	Dog	0	Negative	Negative	Negative	Negative	Negative	Negative	ND	0	0
0014	Dog	2	Positive	Positive	Positive	Negative	Positive	Positive	15.0951	0	0
0015	Dog	1	Negative	Negative	Negative	Negative	Negative	Negative	ND	0	0
0016	Dog	1	Negative	Negative	Negative	Negative	Negative	Negative	ND	0	0
0017	Dog	1	Positive	Positive	Positive	Negative	Positive	Positive	27.3975	0	0
0018	Dog	1	Positive	Positive	Positive	Negative	Positive	Positive	17.37	2	0
0019	Dog	1	Positive	Positive	Positive	Negative	Positive	Positive	17.7607	1	0
0020	Dog	0	Positive	Positive	Positive	Negative	Positive	Positive	17.4437	0	0
0021	Dog	3	Positive	Positive	Positive	Negative	Positive	Positive	27.1392	0	0
0022	Dog	1	Negative	Negative	Negative	Negative	Negative	Negative	ND	0	0
0023	Dog	1	Positive	Positive	Positive	Negative	Positive	Positive	18.6504	0	0
0024	Dog	2	Negative	Negative	Negative	Negative	Negative	Negative	ND	0	0
0025	Dog	1	Positive	Positive	Positive	Negative	Positive	Positive	19.571	0	0
0026	Dog	1	Positive	Positive	Positive	Negative	Positive	Positive	18.9664	1	0
0027	Dog	0	Positive	Positive	Positive	Negative	Positive	Positive	15.5735	1	0
0028	Dog	1	Negative	Negative	Negative	Negative	Negative	Negative	ND	0	0
0029	Cat	0	Negative	Negative	Negative	Negative	Negative	Negative	ND	0	0
0030	Dog	0	Negative	Negative	Negative	Negative	Negative	Negative	ND	0	0
0031	Dog	0	Negative	Negative	Negative	Negative	Negative	Negative	ND	0	0
0032	Dog	0	Positive	Positive	Positive	Negative	Positive	Positive	22.0938	0	0
0033	Dog	0	Positive	Positive	Positive	Negative	Positive	Positive	16.6582	1	0
0034	Dog	1	Negative	Negative	Negative	Negative	Negative	Negative	ND	0	0
0035	Dog	0	Positive	Positive	Positive	Negative	Positive	Positive	22.3014	0	0
0036	Dog	1	Negative	Negative	Negative	Negative	Negative	Negative	ND	1	0
0037	Dog	0	Positive	Positive	Positive	Negative	Positive	Positive	16.4382	1	0
0038	Dog	0	Negative	Negative	Negative	Negative	Negative	Negative	ND	0	0
0039	Dog	2	Negative	Negative	Negative	Negative	Negative	Negative	ND	0	0
0040	Dog	2	Positive	Positive	Positive	Negative	Positive	Positive	15.7867	0	0
0041	Dog	0	Negative	Negative	Negative	Negative	Negative	Negative	ND	0	0
0042	Dog	1	Negative	Negative	Negative	Negative	Negative	Negative	ND	0	0
0043	Dog	1	Positive	Positive	Positive	Negative	Positive	Positive	15.9574	0	0
0044	Dog	1	Negative	Negative	Negative	Negative	Negative	Negative	ND	0	0
0045	Dog	0	Positive	Positive	Positive	Negative	Positive	Positive	17.1821	0	0
0046	Dog	1	Positive	Positive	Positive	Negative	Positive	Positive	14.732	0	0
0047	Dog	1	Negative	Negative	Negative	Negative	Negative	Negative	ND	0	0
0048	Cat	1	Negative	Negative	Negative	Negative	Negative	Negative	ND	0	0
0049	Dog	4	Negative	Negative	Negative	Negative	Negative	Negative	ND	0	0
0050	Dog	2	Positive	Positive	Positive	Negative	Positive	Positive	15.4176	0	0
0051	Dog	0	Negative	Negative	Negative	Negative	Negative	Negative	ND	0	0
0052	Cat	0	Positive	Positive	Positive	Negative	Positive	Positive	11.1495	0	0
0053	Dog	1	Positive	Positive	Positive	Negative	Positive	Positive	18.5159	0	0
0054	Dog	3	Negative	Negative	Negative	Negative	Negative	Negative	ND	0	0
0055	Dog	0	Positive	Negative	Negative	Negative	Negative	Positive	20.11	4	0
0056	Dog	3	Negative	Negative	Negative	Negative	Negative	Negative	ND	1	0
0057	Dog	1	Negative	Negative	Negative	Negative	Negative	Negative	ND	1	0
0058	Dog	2	Positive	Positive	Positive	Negative	Positive	Positive	18.3572	0	0
0059	Dog	0	Positive	Positive	Positive	Negative	Positive	Positive	20.1567	0	0
0060	Cat	0	Negative	Negative	Negative	Negative	Negative	Negative	ND	0	0
0061	Dog	1	Negative	Negative	Negative	Negative	Negative	Negative	ND	0	0
0062	Dog	1	Positive	Positive	Positive	Negative	Positive	Positive	19.498	2	0
0063	Dog	1	Positive	Positive	Positive	Negative	Positive	Positive	17.7491	0	0
0064	Dog	1	Positive	Positive	Positive	Negative	Positive	Positive	16.553	0	0
0065	Dog	0	Negative	Negative	Negative	Negative	Negative	Negative	ND	0	0
0066	Dog	1	Positive	Negative	Positive	Negative	Positive	Positive	14.8051	4	0
0067	Cat	2	Negative	Negative	Negative	Negative	Negative	Negative	ND	1	0
0068	Dog	1	Negative	Negative	Negative	Negative	Negative	Negative	ND	0	0
0069	Dog	7	Negative	Negative	Negative	Negative	Negative	Negative	ND	1	0
0070	Dog	1	Negative	Negative	Negative	Negative	Negative	Negative	ND	1	0
0071	Dog	2	Positive	Positive	Positive	Negative	Positive	Positive	20.8599	0	0
0072	Dog	1	Positive	Positive	Positive	Negative	Positive	Positive	24.2176	1	0
0073	Dog	0	Positive	Positive	Positive	Negative	Positive	Positive	25.0681	1	0
0074	Cat	1	Negative	Negative	Negative	Negative	Negative	Negative	ND	0	0
0076	Dog	1	Negative	Negative	Negative	Negative	Negative	Negative	ND	0	0
0077	Dog	2	Positive	Positive	Positive	Negative	Positive	Positive	16.7266	0	0
0078	Dog	1	Positive	Positive	Positive	Negative	Positive	Positive	17.5344	1	0
0079	Dog	0	Negative	Negative	Negative	Negative	Negative	Negative	ND	0	0
0080	Dog	1	Positive	Positive	Positive	Negative	Positive	Positive	18.0075	0	0
0081	Dog	0	Negative	Negative	Negative	Negative	Negative	Negative	ND	1	0
0082	Dog	1	Negative	Negative	Negative	Negative	Negative	Negative	ND	1	0
0083	Dog	0	Negative	Negative	Negative	Negative	Negative	Negative	ND	0	0
0084	Dog	Unknown	Negative	Negative	Negative	Negative	Negative	Negative	ND	1	0
0085	Dog	1	Positive	Positive	Positive	Negative	Positive	Positive	15.9833	0	0
0086	Dog	9	Negative	Negative	Negative	Negative	Negative	Negative	ND	0	0
0087	Dog	3	Positive	Negative	Positive	Negative	Positive	Positive	14.1154	0	0
0088	Dog	0	Negative	Negative	Negative	Negative	Negative	Negative	ND	1	0
0089	Cat	1	Negative	Negative	Negative	Negative	Negative	Negative	ND	1	0
0090	Dog	1	Negative	Negative	Negative	Negative	Negative	Negative	ND	0	0
0091	Cat	3	Negative	Negative	Negative	Negative	Negative	Negative	ND	0	0
0092	Cat	3	Negative	Negative	Negative	Negative	Negative	Negative	ND	0	0
0093	Dog	1	Positive	Negative	Positive	Negative	Positive	Positive	19.1585	0	0
0094	Dog	1	Negative	Negative	Negative	Negative	Negative	Negative	ND	0	0
0095	Dog	1	Positive	Positive	Positive	Negative	Positive	Positive	16.7659	0	0
0096	Dog	0	Negative	Negative	Negative	Negative	Negative	Negative	ND	0	0
0097	Cat	2	Positive	Positive	Positive	Negative	Positive	Positive	14.7918	0	0
0098	Dog	0	Positive	Positive	Positive	Negative	Positive	Positive	22.6805	0	0
0099	Dog	1	Negative	Negative	Negative	Negative	Negative	Negative	ND	0	0
0100	Cat	2	Negative	Negative	Negative	Negative	Negative	Negative	ND	0	0
0101	Dog	2	Positive	Positive	Positive	Negative	Positive	Positive	19.6301	0	0
0102	Other	2	Negative	Negative	Negative	Negative	Negative	Negative	ND	1	0
0103	Dog	0	Negative	Negative	Negative	Negative	Negative	Negative	ND	1	0
0104	Dog	2	Positive	Positive	Positive	Negative	Positive	Positive	20.0914	0	0
0105	Dog	1	Positive	Positive	Positive	Negative	Positive	Positive	20.6199	0	0
0106	Dog	1	Positive	Positive	Positive	Negative	Positive	Positive	20.6199	0	0
0107	Dog	1	Positive	Positive	Positive	Negative	Positive	Positive	18.7975	0	0
0108	Dog	2	Positive	Positive	Positive	Negative	Positive	Positive	18.9233	0	0
0109	Dog	3	Negative	Negative	Negative	Negative	Negative	Negative	ND	0	0
0110	Dog	3	Negative	Negative	Negative	Negative	Negative	Negative	ND	0	0
0111	Dog	2	Positive	Positive	Positive	Negative	Positive	Positive	15.8568	0	0
0112	Dog	1	Positive	Positive	Positive	Negative	Positive	Positive	16.5199	0	0
0113	Dog	2	Positive	Positive	Positive	Negative	Positive	Positive	17.7412	3	0
0114	Cat	2	Negative	Negative	Negative	Negative	Negative	Negative	ND	0	0
0115	Dog	3	Positive	Positive	Positive	Negative	Positive	Positive	20.298	1	0
0116	Dog	1	Positive	Positive	Positive	Negative	Positive	Positive	24.5145	0	0
0117	Dog	1	Positive	Positive	Positive	Negative	Positive	Positive	18.5894	0	0
0118	Cat	1	Negative	Negative	Negative	Negative	Negative	Negative	ND	0	0
0119	Dog	2	Positive	Positive	Positive	Negative	Positive	Positive	17.6814	0	0
0120	Dog	2	Positive	Positive	Positive	Negative	Positive	Positive	20.4116	0	0
0121	Dog	0	Positive	Negative	Positive	Negative	Positive	Positive	16.7869	0	0
0122	Dog	1	Positive	Positive	Positive	Negative	Positive	Positive	15.7935	0	0
0123	Dog	1	Negative	Negative	Negative	Negative	Negative	Negative	ND	0	0
0124	Dog	2	Positive	Positive	Positive	Negative	Positive	Positive	16.0641	0	0
0125	Dog	1	Positive	Positive	Positive	Negative	Positive	Positive	18.2404	0	0
0126	Dog	0	Positive	Positive	Positive	Negative	Positive	Positive	16.8749	0	0
0127	Dog	2	Positive	Positive	Positive	Negative	Positive	Positive	19.0768	0	0
0128	Dog	3	Negative	Negative	Negative	Negative	Negative	Negative	ND	0	0
0129	Cat	0	Negative	Negative	Negative	Negative	Negative	Negative	ND	1	0
0130	Dog	5	Positive	Negative	Positive	Negative	Positive	Positive	15.2785	1	0
0131	Dog	12	Positive	Negative	Positive	Negative	Negative	Positive	20.237	1	0
0132	Dog	Unknown	Negative	Negative	Negative	Negative	Negative	Positive	31.0377	1	0
0133	Cat	2	Negative	Negative	Negative	Negative	Negative	Negative	ND	1	0
0134	Cat	0	Negative	Negative	Negative	Negative	Negative	Negative	ND	1	0
0135	Cat	1	Negative	Negative	Negative	Negative	Negative	Negative	ND	0	0
0136	Dog	Unknown	Positive	Positive	Positive	Negative	Positive	Positive	17.5411	0	0
0137	Dog	12	Positive	Positive	Positive	Negative	Positive	Positive	17.4569	0	0
0138	Dog	2	Negative	Negative	Negative	Negative	Negative	Negative	ND	0	0
0139	Dog	1	Positive	Positive	Positive	Negative	Positive	Positive	15.3001	0	0
0140	Dog	0	Negative	Negative	Negative	Negative	Negative	Positive	31.4345	0	0
0141	Dog	0	Negative	Negative	Negative	Negative	Negative	Negative	ND	0	0
0142	Dog	4	Positive	Positive	Positive	Negative	Positive	Positive	18.3468	2	0
0143	Dog	3	Positive	Positive	Positive	Negative	Positive	Positive	18.5762	0	0
0144	Dog	5	Positive	Positive	Positive	Negative	Positive	Positive	22.3389	0	0
0145	Dog	1	Positive	Positive	Positive	Negative	Positive	Positive	12.5365	0	0
0146	Dog	0	Positive	Positive	Positive	Negative	Positive	Positive	14.059	0	0
0147	Dog	2	Positive	Positive	Positive	Negative	Positive	Positive	18.5005	0	0
0148	Dog	7	Positive	Positive	Positive	Negative	Positive	Positive	17.5527	0	0
0149	Dog	5	Negative	Negative	Negative	Negative	Negative	Negative	ND	0	0
0150	Dog	6	Negative	Negative	Negative	Negative	Negative	Negative	ND	0	0
0151	Dog	1	Negative	Negative	Negative	Negative	Negative	Negative	38.1332	0	0
0152	Dog	1	Positive	Positive	Positive	Negative	Positive	Positive	13.5854	0	0
0153	Dog	1	Positive	Positive	Positive	Negative	Positive	Positive	11.8499	0	0
0154	Dog	5	Positive	Positive	Positive	Negative	Positive	Positive	12.1076	1	0
0155	Dog	1	Positive	Negative	Negative	Negative	Negative	Positive	33.0693	1	0
0156	Dog	1	Positive	Negative	Negative	Negative	Negative	Negative	ND	1	0
0157	Dog	1	Positive	Negative	Negative	Negative	Negative	Positive	33.4164	0	0
220001	Dog	0	Negative	Negative	Negative	Negative	Negative	Negative	ND	0	0
220002	Dog	0	Negative	Negative	Negative	Negative	Negative	Negative	ND	0	0
220003	Dog	0	Negative	Negative	Negative	Negative	Negative	Negative	ND	0	0
220004	Dog	0	Negative	Negative	Negative	Negative	Negative	Negative	ND	0	0
220005	Dog	0	Negative	Negative	Negative	Negative	Negative	Negative	ND	0	0
220006	Dog	0	Negative	Negative	Negative	Negative	Negative	Negative	ND	0	0
220007	Dog	0	Negative	Negative	Negative	Negative	Negative	Negative	ND	0	0
220008	Dog	0	Negative	Negative	Negative	Negative	Negative	Negative	ND	0	0
220009	Dog	0	Negative	Negative	Negative	Negative	Negative	Negative	ND	0	0
220010	Dog	0	Negative	Negative	Negative	Negative	Negative	Negative	ND	0	0
220011	Dog	0	Negative	Negative	Negative	Negative	Negative	Negative	ND	0	0
220012	Dog	0	Negative	Negative	Negative	Negative	Negative	Negative	ND	0	0
220013	Dog	0	Negative	Negative	Negative	Negative	Negative	Negative	ND	0	0
220014	Dog	2	Negative	Negative	Negative	Negative	Negative	Negative	ND	0	0
220015	Dog	5	Negative	Negative	Negative	Negative	Negative	Negative	ND	0	0
220016	Dog	5	Negative	Negative	Negative	Negative	Negative	Negative	ND	0	0
220017	Dog	0	Negative	Negative	Negative	Negative	Negative	Negative	ND	0	0
220018	Dog	0	Negative	Negative	Negative	Negative	Negative	Negative	ND	1	0
220019	Dog	0	Negative	Negative	Negative	Negative	Negative	Negative	ND	1	0
220020	Dog	0	Negative	Negative	Negative	Negative	Negative	Negative	ND	0	0
220021	Dog	0	Negative	Negative	Negative	Negative	Negative	Negative	ND	0	0
220022	Dog	0	Negative	Negative	Negative	Negative	Negative	Negative	ND	1	0
220023	Dog	0	Negative	Negative	Negative	Negative	Negative	Negative	ND	1	0
220024	Dog	0	Negative	Negative	Negative	Negative	Negative	Negative	ND	0	0
220025	Dog	0	Negative	Negative	Negative	Negative	Negative	Negative	ND	1	0
220026	Dog	0	Negative	Negative	Negative	Negative	Negative	Negative	ND	0	0
220027	Dog	0	Negative	Negative	Negative	Negative	Negative	Negative	ND	0	0
220028	Dog	6	Negative	Negative	Negative	Negative	Negative	Negative	ND	1	0
ND: Not Detected
