# Supplementary material for: Evaluation of the diagnostic accuracy of lateral flow devices as a tool to diagnose rabies in post-mortem animals
Source: PLoS Negl Trop Dis. 2020 Nov 5;14(11):e0008844. doi: 10.1371/journal.pntd.0008844 (PMC7671516; doi:10.1371/journal.pntd.0008844)
Supplement: S2 Table — (XLSX) [file pntd.0008844.s002.xlsx]

## Sheet: Sheet1
Category		Total (%)	Positive (%)	Negative (%)
Province	Near the RADDL III (PAMPANGA)	97 (62.2)	51 (32.7)	46 (29.5)
	Far from RADDL III (Outside PAMPANGA)	59 (37.8)	33 (21.1)	26 (16.5)
Species	Dog	135 (86.5)	82 (52.6)	53 (34.0)
	Cat	20 (12.8)	2 (1.3)	18 (11.5)
	Others (monkey)	1 (0.6)	0 (0.0)	1 (0.6)
Type of ownership	Household pet	131 (84)	66 (42.3)	65 (41.7)
	Pet of neighbor	4 (2.6)	3 (1.9)	1 (0.6)
	Stray animal	21 (13.5)	15 (9.6)	6 (3.9)
Rabies vaccination history	Yes	19 (12.2)	10 (6.4)	9 (5.8)
	No	100 (64.1)	49 (31.4)	51 (32.7)
	Unknown	37 (23.7)	25 (16.0)	12 (7.7)
Behavioral changes	Yes	86 (55.1)	68 (43.6)	18 (11.5)
	None	61 (39.1)	12 (7.7)	49 (31.4)
	Unknown	8 (5.1)	4 (2.6)	4 (2.6)
If yes, behavioral changes	Aimless running	30 (19.2)	29 (18.6)	1 (0.6)
	Eating inanimate objects	26 (16.7)	25 (16.0)	1 (0.6)
	Drooling saliva	22 (14.1)	15 (9.6)	7 (4.5)
	Paralysis (Hindleg/Foreleg)	15 (9.6)	12 (7.7)	3 (1.9)
	Paralysis (Jaw/Tongue)	7 (4.5)	7 (4.5)	0 (0.0)
Transport of storage of specimen	Unpreserved *	2 (1.2)	0 (0.0)	2 (1.2)
	Fresh	6 (3.7)	1 (0.6)	5 (3.1)
	With ice	100 (61.4)	52 (31.9)	48 (29.5)
	Frozen	55 (33.7)	34 (20.9)	21 (12.9)
Period from death to sampling	≦Day 2	128 (82.0)	72 (26.2)	56 (35.9)
	＞Day 2	25 (16.1)	11 (7.1)	14 (9.0)
	Unknown	3 (1.9)	1 (1.2)	2 (2.3)
* Stored 3 hours at room temperature
